# Supplementary material for: Developing a Conversational Agent’s Capability to Identify Structural Wrongness in Arguments Based on Toulmin’s Model of Arguments
Source: Front Artif Intell. 2021 Nov 30;4:645516. doi: 10.3389/frai.2021.645516 (PMC8680349; doi:10.3389/frai.2021.645516)
Supplement: Supplementary file 1 [file DataSheet1.zip]

Archive with 2 entries (2 files):
- dataset.zip
- Supplementary Material.pdf
